# Supplementary material for: Association of Mitochondrial DNA Copy Number and Telomere Length with Prevalent and Incident Cancer and Cancer Mortality in Women: A Prospective Swedish Population-Based Study
Source: Cancers (Basel). 2021 Jul 30;13(15):3842. doi: 10.3390/cancers13153842 (PMC8345403; doi:10.3390/cancers13153842)
Supplement: Supplementary file 1 [file cancers-13-03842-s001.zip]

Archive with 1 entries (1 files):
- cancers-1303032-supplementary.pdf
